# Supplementary material for: Deep Learning Identifies Abnormal Promyelocytes in Peripheral Blood Based on Morphological Analysis
Source: Diagnostics (Basel). 2026 Mar 30;16(7):1039. doi: 10.3390/diagnostics16071039 (PMC13073449; doi:10.3390/diagnostics16071039)
Supplement: Supplementary file 1 [file diagnostics-16-01039-s001.zip]

Archive with 1 entries (1 files):
- diagnostics-4142947-supplementary.pdf
